# Supplementary material for: Integrated Network Pharmacology and Proteomics Reveal That Erxian Decoction Counteracts Postmenopausal Osteoporosis via GSTA1-Mediated Oxidative Stress Suppression
Source: Pharmaceuticals (Basel). 2026 Apr 30;19(5):708. doi: 10.3390/ph19050708 (PMC13210001; doi:10.3390/ph19050708)
Supplement: Supplementary file 1 [file pharmaceuticals-19-00708-s001.zip]

Archive with 1 entries (1 files):
- pharmaceuticals-4280938-supplementary.pdf
